# Supplementary material for: Gold and Iron Oxide Nanoparticle Assemblies on Turnip Yellow Mosaic Virus for In-Solution Photothermal Experiments
Source: Nanomaterials (Basel). 2023 Sep 7;13(18):2509. doi: 10.3390/nano13182509 (PMC10535558; doi:10.3390/nano13182509)
Supplement: Supplementary file 1 [file nanomaterials-13-02509-s001.zip]

Archive with 1 entries (1 files):
- nanomaterials-2571295-supplementary.pdf
